# Supplementary material for: Predictors of Decannulation Success in Tracheostomy: A 10‐Year Analysis of the Global Tracheostomy Collaborative Database
Source: Otolaryngol Head Neck Surg. 2025 Sep 2;173(5):1138–48. doi: 10.1002/ohn.70013 (PMC12574625; doi:10.1002/ohn.70013)
Supplement: Supplementary file 2 — Supplemental Table S2: Country‐specific characteristics of sample. Demographics, clinical characteristics, comorbidities, hospital utilization, and survival are shown by country. [file OHN-173-1138-s002.xlsx]

## Sheet: Table 1_2 by country
	ALL (N=5,318)				United Kingdom (N=1,971)				United States (N=1,917)				Australia (N=1,430)				p-value for overall diff distribution by country	p-value for assoc with decann acct for country
	Overall (N=5,318)	Decann by discharge		p-value	Overall (N=1,971)	Decann by discharge		p-value	Overall (N=1,917)	Decann by discharge		p-value	Overall (N=1,430)	Decann by discharge		p-value
		Yes (n=2,813)	No (n=2,505)			Yes (n=1,380)	No (n=591)			Yes (n=259)	No (n=1,658)			Yes (n=1,174)	No (n=256)
Demographic Characteristics
Age (years), mean (SD)	57.9 (15.4)	56.2 (15.6)	59.8 (15.0)	<0.001	58.4 (14.6)	57.6 (14.6)	60.4 (14.5)	<0.001	59.1 (15.0)	54.0 (15.2)	59.9 (14.9)	<0.001	55.5 (16.8)	55.1 (16.6)	57.6 (17.1)	0.026	<0.001	<0.001
Age category				<0.001								<0.001				0.037	<0.001	<0.001
<20 years	42 (0.8%)	29 (1.0%)	13 (0.5%)		14 (0.7%)	11 (0.8%)	3 (0.5%)	0.009	11 (0.6%)	3 (1.2%)	8 (0.5%)		17 (1.2%)	15 (1.3%)	2 (0.8%)
20-29 years	295 (5.5%)	183 (6.5%)	112 (4.5%)		79 (4.0%)	58 (4.2%)	21 (3.6%)		84 (4.4%)	17 (6.6%)	67 (4.0%)		132 (9.2%)	108 (9.2%)	24 (9.4%)
30-39 years	404 (7.6%)	239 (8.5%)	165 (6.6%)		145 (7.4%)	110 (8.0%)	35 (5.9%)		135 (7.0%)	24 (9.3%)	111 (6.7%)		124 (8.7%)	105 (8.9%)	19 (7.4%)
40-49 years	669 (12.6%)	406 (14.4%)	263 (10.5%)		256 (13.0%)	191 (13.8%)	65 (11.0%)		222 (11.6%)	52 (20.1%)	170 (10.3%)		191 (13.4%)	163 (13.9%)	28 (10.9%)
50-59 years	1,216 (22.9%)	657 (23.4%)	559 (22.3%)		496 (25.2%)	351 (25.4%)	145 (24.5%)		427 (22.3%)	57 (22.0%)	370 (22.3%)		293 (20.5%)	249 (21.2%)	44 (17.2%)
60-69 years	1,434 (27.0%)	728 (25.9%)	706 (28.2%)		504 (25.6%)	358 (25.9%)	146 (24.7%)		562 (29.3%)	66 (25.5%)	496 (29.9%)		368 (25.7%)	304 (25.9%)	64 (25.0%)
70 years or older	1,258 (23.7%)	571 (20.3%)	687 (27.4%)		477 (24.2%)	301 (21.8%)	176 (29.8%)		476 (24.8%)	40 (15.4%)	436 (26.3%)		305 (21.3%)	230 (19.6%)	75 (29.3%)
Male sex	3,385 (63.7%)	1,848 (65.7%)	1,537 (61.4%)	0.001	1,299 (65.9%)	904 (65.5%)	395 (66.8%)	0.004	1,138 (59.4%)	170 (65.6%)	968 (58.4%)	0.082	948 (66.3%)	774 (65.9%)	174 (68.0%)	0.745	<0.001	0.013
Clinical Characteristics
Reason for tracheostomy				<0.001				0.169				<0.001				0.014	<0.001	<0.001
Facilitation of ventilation	3,707 (69.7%)	1,819 (64.7%)	1,888 (75.4%)		1,413 (71.7%)	994 (72.0%)	419 (70.9%)		1,458 (76.1%)	136 (52.5%)	1,322 (79.7%)		836 (58.5%)	689 (58.7%)	147 (57.4%)
Upper airway obstruction	1,306 (24.6%)	841 (29.9%)	465 (18.6%)		455 (23.1%)	318 (23.0%)	137 (23.2%)		366 (19.1%)	117 (45.2%)	249 (15.0%)		485 (33.9%)	406 (34.6%)	79 (30.9%)
Aspiration	137 (2.6%)	58 (2.1%)	79 (3.2%)		49 (2.5%)	28 (2.0%)	21 (3.6%)		43 (2.2%)	2 (0.8%)	41 (2.5%)		45 (3.1%)	28 (2.4%)	17 (6.6%)
Secretion retention	35 (0.7%)	19 (0.7%)	16 (0.6%)		14 (0.7%)	9 (0.7%)	5 (0.8%)		9 (0.5%)	1 (0.4%)	8 (0.5%)		12 (0.8%)	9 (0.8%)	3 (1.2%)
Other	117 (2.2%)	69 (2.5%)	48 (1.9%)		34 (1.7%)	28 (2.0%)	6 (1.0%)		34 (1.8%)	2 (0.8%)	32 (1.9%)		49 (3.4%)	39 (3.3%)	10 (3.9%)
Unknown	16 (0.3%)	7 (0.2%)	9 (0.4%)		6 (0.3%)	3 (0.2%)	3 (0.5%)		7 (0.4%)	1 (0.4%)	6 (0.4%)		3 (0.2%)	3 (0.3%)	0 (0%)
Scheduled admission				<0.001				<0.001				<0.001				0.002	<0.001	<0.001
Emergent	3,781 (71.1%)	1,713 (60.9%)	2,068 (82.6%)		1,349 (68.4%)	888 (64.3%)	461 (78.0%)		1,580 (82.4%)	150 (57.9%)	1,430 (86.2%)		852 (59.6%)	675 (57.5%)	177 (69.1%)
Scheduled	1,515 (28.5%)	1,084 (38.5%)	431 (17.2%)		609 (30.9%)	482 (34.9%)	127 (21.5%)		336 (17.5%)	109 (42.1%)	227 (13.7%)		570 (39.9%)	493 (42.0%)	77 (30.1%)
Unknown	22 (0.4%)	16 (0.6%)	6 (0.2%)		13 (0.7%)	10 (0.7%)	3 (0.5%)		1 (0.1%)	0 (0%)	1 (0.1%)		8 (0.6%)	6 (0.5%)	2 (0.8%)
Reason for admission				<0.001				<0.001				<0.001				<0.001	<0.001	<0.001
Medical	3,015 (56.7%)	1,263 (44.9%)	1,752 (69.9%)		1,078 (54.7%)	704 (51.0%)	374 (63.3%)		1,337 (69.7%)	105 (40.5%)	1,232 (74.3%)		600 (42.0%)	454 (38.7%)	146 (57.0%)
Respiratory	872 (28.9%)	324 (25.7%)	548 (31.3%)		277 (25.7%)	197 (28.0%)	80 (21.4%)		455 (34.0%)	35 (33.3%)	420 (34.1%)		140 (23.3%)	92 (20.3%)	48 (32.9%)
Neurological	673 (22.3%)	247 (19.6%)	426 (24.3%)		205 (19.0%)	126 (17.9%)	79 (21.1%)		325 (24.3%)	9 (8.6%)	316 (25.6%)		143 (23.8%)	112 (24.7%)	31 (21.2%)
Cardiovascular	351 (11.6%)	167 (13.2%)	184 (10.5%)		188 (17.4%)	127 (18.0%)	61 (16.3%)		126 (9.4%)	13 (12.4%)	113 (9.2%)		37 (6.2%)	27 (5.9%)	10 (6.8%)
Trauma/Injury	298 (9.9%)	186 (14.7%)	112 (6.4%)		145 (13.5%)	101 (14.3%)	44 (11.8%)		65 (4.9%)	13 (12.4%)	52 (4.2%)		88 (14.7%)	72 (15.9%)	16 (11.0%)
Oncological	206 (6.8%)	72 (5.7%)	134 (7.7%)		72 (6.7%)	26 (3.7%)	46 (12.3%)		75 (5.6%)	3 (2.9%)	72 (5.8%)		59 (9.8%)	43 (9.5%)	16 (11.0%)
Gastrointestinal	157 (5.2%)	81 (6.4%)	76 (4.3%)		48 (4.5%)	36 (5.1%)	12 (3.2%)		66 (4.9%)	10 (9.5%)	56 (4.5%)		43 (7.2%)	35 (7.7%)	8 (5.5%)
Sepsis	141 (4.7%)	57 (4.5%)	84 (4.8%)		38 (3.5%)	25 (3.6%)	13 (3.5%)		73 (5.5%)	6 (5.7%)	67 (5.4%)		30 (5.0%)	26 (5.7%)	4 (2.7%)
Metabolic/Endocrine/Genetic	37 (1.2%)	18 (1.4%)	19 (1.1%)		17 (1.6%)	11 (1.6%)	6 (1.6%)		14 (1.0%)	1 (1.0%)	13 (1.1%)		6 (1.0%)	6 (1.3%)	0 (0%)
Musculoskeletal/Skin	25 (0.8%)	12 (1%)	13 (0.7%)		8 (0.7%)	6 (0.9%)	2 (0.5%)		11 (0.8%)	1 (1.0%)	10 (0.8%)		6 (1.0%)	5 (1.1%)	1 (0.7%)
Hematological/Immunological	20 (0.7%)	5 (0.4%)	15 (0.9%)		4 (0.4%)	1 (0.1%)	3 (0.8%)		12 (0.9%)	1 (1.0%)	11 (0.9%)		4 (0.7%)	3 (0.7%)	1 (0.7%)
Renal	20 (0.7%)	8 (0.6%)	12 (0.7%)		3 (0.3%)	2 (0.3%)	1 (0.3%)		12 (0.9%)	1 (1.0%)	11 (0.9%)		5 (0.8%)	5 (1.1%)	0 (0%)
Other medical reason	175 (5.8%)	67 (5.3%)	108 (6.2%)		40 (3.7%)	28 (4.0%)	12 (3.2%)		97 (7.3%)	12 (11.4%)	85 (6.9%)		38 (6.3%)	27 (5.9%)	11 (7.5%)
Unknown medical reason	40 (1.3%)	19 (1.5%)	21 (1.2%)		33 (3.1%)	18 (2.6%)	15 (4.0%)		6 (0.4%)	0 (0%)	6 (0.5%)		1 (0.2%)	1 (0.2%)	0 (0%)
Surgical	2,300 (43.2%)	1,549 (55.1%)	751 (30.0%)		891 (45.2%)	675 (48.9%)	216 (36.5%)		579 (30.2%)	154 (59.5%)	425 (25.6%)		830 (58.0%)	720 (61.3%)	110 (43.0%)
Head/Neck	615 (26.7%)	482 (31.1%)	133 (17.7%)		252 (28.3%)	221 (32.7%)	31 (14.4%)		115 (19.9%)	36 (23.4%)	79 (18.6%)		248 (29.9%)	225 (31.3%)	23 (20.9%)
Cardiovascular/Thoracic	394 (17.1%)	233 (15%)	161 (21.4%)		180 (20.2%)	134 (19.9%)	46 (21.3%)		127 (21.9%)	27 (17.5%)	100 (23.5%)		87 (10.5%)	72 (10.0%)	15 (13.6%)
Oncological	357 (15.5%)	250 (16.1%)	107 (14.3%)		135 (15.2%)	99 (14.7%)	36 (16.7%)		116 (20.0%)	58 (37.7%)	58 (13.6%)		106 (12.8%)	93 (12.9%)	13 (11.8%)
Neurological	353 (15.4%)	192 (12.4%)	161 (21.4%)		144 (16.2%)	84 (12.4%)	60 (27.8%)		86 (14.9%)	2 (1.3%)	84 (19.8%)		123 (14.8%)	106 (14.7%)	17 (15.5%)
Trauma/Injury	264 (11.5%)	196 (12.7%)	68 (9.1%)		47 (5.3%)	30 (4.4%)	17 (7.9%)		45 (7.8%)	9 (5.8%)	36 (8.5%)		172 (20.7%)	157 (21.8%)	15 (13.6%)
Gastrointestinal	169 (7.4%)	105 (6.8%)	64 (8.5%)		71 (8.0%)	59 (8.7%)	12 (5.6%)		42 (7.3%)	7 (4.5%)	35 (8.2%)		56 (6.7%)	39 (5.4%)	17 (15.5%)
Musculoskeletal/Skin	30 (1.3%)	17 (1.1%)	13 (1.7%)		7 (0.8%)	5 (0.7%)	2 (0.9%)		11 (1.9%)	2 (1.3%)	9 (2.1%)		12 (1.4%)	10 (1.4%)	2 (1.8%)
Metabolic/Endocrine/Genetic	13 (0.6%)	8 (0.5%)	5 (0.7%)		4 (0.4%)	3 (0.4%)	1 (0.5%)		4 (0.7%)	2 (1.3%)	2 (0.5%)		5 (0.6%)	3 (0.4%)	2 (1.8%)
Renal	10 (0.4%)	6 (0.4%)	4 (0.5%)		8 (0.9%)	6 (0.9%)	2 (0.9%)		0 (0%)	0 (0%)	0 (0%)		2 (0.2%)	0 (0%)	2 (1.8%)
Hematological/Immunological	6 (0.3%)	6 (0.4%)	0 (0%)		1 (0.1%)	1 (0.1%)	0 (0%)		1 (0.2%)	1 (0.6%)	0 (0%)		4 (0.5%)	4 (0.6%)	0 (0%)
Reproductive	4 (0.2%)	3 (0.2%)	1 (0.1%)		1 (0.1%)	1 (0.1%)	0 (0%)		2 (0.3%)	1 (0.6%)	1 (0.2%)		1 (0.1%)	1 (0.1%)	0 (0%)
Other surgical reason	56 (2.4%)	26 (1.7%)	30 (4%)		12 (1.3%)	7 (1.0%)	5 (2.3%)		30 (5.2%)	9 (5.8%)	21 (4.9%)		14 (1.7%)	10 (1.4%)	4 (3.6%)
Unknown surgical reason	29 (1.3%)	25 (1.6%)	4 (0.5%)		29 (3.3%)	25 (3.7%)	4 (1.9%)		0 (0%)	0 (0%)	0 (0%)		0 (0%)	0 (0%)	0 (0%)
Unknown	3 (0.1%)	1 (0.0%)	2 (0.1%)		2 (0.1%)	1 (0.1%)	1 (0.2%)		1 (0.1%)	0 (0%)	1 (0.1%)		0 (0%)	0 (0%)	0 (0%)
Comorbid Systems (not mutually exclusive)
Cardiovascular	2,940 (55.3%)	1,295 (46.0%)	1,645 (65.7%)	<0.001	870 (44.1%)	604 (43.8%)	266 (45.0%)	0.611	1,436 (74.9%)	174 (67.2%)	1,262 (76.1%)	0.002	634 (44.3%)	517 (44.0%)	117 (45.7%)	0.627	<0.001	0.04
Respiratory	2,289 (43.0%)	876 (31.1%)	1,413 (56.4%)	<0.001	529 (26.8%)	377 (27.3%)	152 (25.7%)	0.463	1,317 (68.7%)	138 (53.3%)	1,179 (71.1%)	<0.001	443 (31.0%)	361 (30.7%)	82 (32.0%)	0.688	<0.001	0.006
Metabolic/Endocrine/Genetic	1,419 (26.7%)	554 (19.7%)	865 (34.5%)	<0.001	324 (16.4%)	207 (15.0%)	117 (19.8%)	0.008	768 (40.1%)	82 (31.7%)	686 (41.4%)	0.003	327 (22.9%)	265 (22.6%)	62 (24.2%)	0.57	<0.001	<0.001
Neurological	1,238 (23.3%)	394 (14.0%)	844 (33.7%)	<0.001	223 (11.3%)	137 (9.9%)	86 (14.6%)	0.003	764 (39.9%)	58 (22.4%)	706 (42.6%)	<0.001	251 (17.6%)	199 (17.0%)	52 (20.3%)	0.2	<0.001	<0.001
Gastrointestinal	1,205 (22.7%)	498 (17.7%)	707 (28.2%)	<0.001	197 (10.0%)	130 (9.4%)	67 (11.3%)	0.194	675 (35.2%)	91 (35.1%)	584 (35.2%)	0.978	333 (23.3%)	277 (23.6%)	56 (21.9%)	0.555	<0.001	0.69
Renal	937 (17.6%)	316 (11.2%)	621 (24.8%)	<0.001	203 (10.3%)	132 (9.6%)	71 (12.0%)	0.101	580 (30.3%)	61 (23.6%)	519 (31.3%)	0.012	154 (10.8%)	123 (10.5%)	31 (12.1%)	0.445	<0.001	0.003
Oncological	927 (17.4%)	565 (20.1%)	362 (14.5%)	<0.001	337 (17.1%)	238 (17.2%)	99 (16.8%)	0.789	269 (14.0%)	63 (24.3%)	206 (12.4%)	<0.001	321 (22.4%)	264 (22.5%)	57 (22.3%)	0.939	<0.001	0.008
Hematological/Immunological	666 (12.5%)	192 (6.8%)	474 (18.9%)	<0.001	96 (4.9%)	63 (4.6%)	33 (5.6%)	0.336	513 (26.8%)	80 (30.9%)	433 (26.1%)	0.107	57 (4.0%)	49 (4.2%)	8 (3.1%)	0.437	<0.001	0.3
Sepsis	635 (11.9%)	201 (7.1%)	434 (17.3%)	<0.001	131 (6.6%)	90 (6.5%)	41 (6.9%)	0.734	427 (22.3%)	53 (20.5%)	374 (22.6%)	0.451	77 (5.4%)	58 (4.9%)	19 (7.4%)	0.111	<0.001	0.18
Musculoskeletal/Skin	538 (10.1%)	218 (7.7%)	320 (12.8%)	<0.001	103 (5.2%)	74 (5.4%)	29 (4.9%)	0.677	293 (15.3%)	27 (10.4%)	266 (16.0%)	0.019	142 (9.9%)	117 (10.0%)	25 (9.8%)	0.923	<0.001	0.21
Trauma/Injury	172 (3.2%)	94 (3.3%)	78 (3.1%)	0.639	27 (1.4%)	21 (1.5%)	6 (1.0%)	0.375	77 (4.0%)	16 (6.2%)	61 (3.7%)	0.057	68 (4.8%)	57 (4.9%)	11 (4.3%)	0.704	<0.001	0.07
Other	877 (16.5%)	472 (16.8%)	405 (16.2%)	0.549	177 (9.0%)	127 (9.2%)	50 (8.5%)	0.597	351 (18.3%)	46 (17.8%)	305 (18.4%)	0.806	349 (24.4%)	299 (25.5%)	50 (19.5%)	0.045	<0.001	0.17
Number of comorbid organ systems				<0.001				0.118				<0.001				0.235	<0.001	0.001
None	498 (9.4%)	358 (12.7%)	140 (5.6%)		297 (15.1%)	214 (15.5%)	83 (14.0%)		51 (2.7%)	19 (7.3%)	32 (1.9%)		150 (10.5%)	125 (10.6%)	25 (9.8%)
1	1,226 (23.1%)	834 (29.6%)	392 (15.6%)		704 (35.7%)	512 (37.1%)	192 (32.5%)		164 (8.6%)	31 (12.0%)	133 (8.0%)		358 (25.0%)	291 (24.8%)	67 (26.2%)
2	1,155 (21.7%)	656 (23.3%)	499 (19.9%)		498 (25.3%)	331 (24.0%)	167 (28.3%)		311 (16.2%)	41 (15.8%)	270 (16.3%)		346 (24.2%)	284 (24.2%)	62 (24.2%)
3	830 (15.6%)	461 (16.4%)	369 (14.7%)		272 (13.8%)	194 (14.1%)	78 (13.2%)		293 (15.3%)	44 (17.0%)	249 (15.0%)		265 (18.5%)	223 (19.0%)	42 (16.4%)
4	597 (11.2%)	240 (8.5%)	357 (14.3%)		104 (5.3%)	66 (4.8%)	38 (6.4%)		318 (16.6%)	41 (15.8%)	277 (16.7%)		175 (12.2%)	133 (11.3%)	42 (16.4%)
5 or more	929 (17.5%)	219 (7.8%)	710 (28.3%)		55 (2.8%)	34 (2.5%)	21 (3.6%)		753 (39.3%)	79 (30.5%)	674 (40.7%)		121 (8.5%)	106 (9.0%)	15 (5.9%)
Unknown	83 (1.6%)	45 (1.6%)	38 (1.5%)		41 (2.1%)	29 (2.1%)	12 (2.0%)		27 (1.4%)	4 (1.5%)	23 (1.4%)		15 (1.0%)	12 (1.0%)	3 (1.2%)
Hospital Utilization & Survival
Any admission to ICU	5,090 (95.7%)	2,746 (97.6%)	2,344 (93.6%)	<0.001	1,860 (94.4%)	1,331 (96.4%)	529 (89.5%)	<0.001	1,831 (95.5%)	253 (97.7%)	1,578 (95.2%)	0.005	1,399 (97.8%)	1,162 (99.0%)	237 (92.6%)	<0.001	<0.001	<0.001
Any invasive mechanical ventilation	4,719 (88.7%)	2,508 (89.2%)	2,211 (88.3%)	0.25	1,719 (87.2%)	1,216 (88.1%)	503 (85.1%)	0.14	1,658 (86.5%)	179 (69.1%)	1,479 (89.2%)	<0.001	1,342 (93.8%)	1,113 (94.8%)	229 (89.5%)	0.004	<0.001	0.005
Tracheostomy time (days), median (IQR)	16.0 (20.0)	16.0 (19.0)	15.0 (21.0)	0.283	17.0 (24.0)	15.0 (20.0)	26.0 (40.0)	<0.001	13.0 (15.0)	15.0 (21.0)	13.0 (15.0)	0.148	19.0 (22.0)	18.0 (19.0)	23.0 (31.0)	<0.001	<0.001	<0.001
Length of stay (days), median (IQR)	37.0 (39.0)	43.0 (45.0)	32.0 (31.0)	<0.001	44.0 (47.0)	47.0 (49.0)	39.0 (43.0)	<0.001	28.0 (28.0)	28.0 (46.0)	28.0 (26.0)	0.467	41.0 (40.0)	42.0 (40.0)	35.0 (38.5)	0.022	<0.001	<0.001
Survival to discharge	4,619 (86.9%)	2,667 (94.8%)	1,952 (77.9%)	<0.001	1,664 (84.4%)	1,299 (94.1%)	365 (61.8%)	<0.001	1,683 (87.8%)	257 (99.2%)	1,426 (86.0%)	<0.001	1,272 (89.0%)	1,111 (94.6%)	161 (62.9%)	<0.001	<0.001	<0.001
Discharge Destination (among those alive at d/c)								<0.001				<0.001				<0.001	<0.001	<0.001
Home	1,962 (42.5%)	1,573 (59.0%)	389 (19.9%)	<0.001	1,032 (62.0%)	937 (72.1%)	95 (26.0%)		391 (23.2%)	147 (57.2%)	244 (17.1%)		539 (42.4%)	489 (44.0%)	50 (31.1%)
Rehabilitation hospital	1,026 (22.2%)	770 (28.9%)	256 (13.1%)		285 (17.1%)	216 (16.6%)	69 (18.9%)		202 (12.0%)	48 (18.7%)	154 (10.8%)		539 (42.4%)	506 (45.5%)	33 (20.5%)
Long term care facility	747 (16.2%)	35 (1.3%)	712 (36.5%)		42 (2.5%)	20 (1.5%)	22 (6.0%)		689 (40.9%)	9 (3.5%)	680 (47.7%)		16 (1.3%)	6 (0.5%)	10 (6.2%)
Acute care hospital	460 (10.0%)	204 (7.6%)	256 (13.1%)		279 (16.8%)	112 (8.6%)	167 (45.8%)		27 (1.6%)	1 (0.4%)	26 (1.8%)		154 (12.1%)	91 (8.2%)	63 (39.1%)
Skilled nursing facility	315 (6.8%)	56 (2.1%)	259 (13.3%)		14 (0.8%)	7 (0.5%)	7 (1.9%)		294 (17.5%)	43 (16.7%)	251 (17.6%)		7 (0.6%)	6 (0.5%)	1 (0.6%)
Other	90 (1.9%)	18 (0.7%)	72 (3.7%)		6 (0.4%)	2 (0.2%)	4 (1.1%)		70 (4.2%)	6 (2.3%)	64 (4.5%)		14 (1.1%)	10 (0.9%)	4 (2.5%)
Unknown	19 (0.4%)	11 (0.4%)	8 (0.4%)		6 (0.4%)	5 (0.4%)	1 (0.3%)		10 (0.6%)	3 (1.2%)	7 (0.5%)		3 (0.2%)	3 (0.3%)	0 (0%)
