# Supplementary material for: Predictors of Decannulation Success in Tracheostomy: A 10‐Year Analysis of the Global Tracheostomy Collaborative Database
Source: Otolaryngol Head Neck Surg. 2025 Sep 2;173(5):1138–48. doi: 10.1002/ohn.70013 (PMC12574625; doi:10.1002/ohn.70013)
Supplement: Supplementary file 3 — Supplemental Table S3: Country‐specific trends in decannulation over time. Trends in decannulation were assessed annually over 10 years. [file OHN-173-1138-s001.xlsx]

## Sheet: Decann over time
	ALL (N=5,318)				United Kingdom (N=1,971)				United States (N=1,917)				Australia (N=1,430)
	Overall (N=5,318)	Decann by discharge		p-value	Overall (N=1,971)	Decann by discharge		p-value	Overall (N=1,917)	Decann by discharge		p-value	Overall (N=1,430)	Decann by discharge		p-value
		Yes (n=2,813)	No (n=2,505)			Yes (n=1,380)	No (n=591)			Yes (n=259)	No (n=1,658)			Yes (n=1,174)	No (n=256)
Admit year				<0.001				0.02				0.006				0.06
2013-2014	156 (2.9%)	70 (44.9%)	86 (55.1%)		80 (4.1%)	64 (80%)	16 (20%)		75 (3.9%)	6 (8%)	69 (92%)		1 (0.1%)	0 (0%)	1 (100%)
2015	524 (9.9%)	185 (35.3%)	339 (64.7%)		127 (6.4%)	99 (78%)	28 (22.1%)		352 (18.4%)	50 (14.2%)	302 (85.8%)		45 (3.2%)	36 (80%)	9 (20%)
2016	358 (6.7%)	235 (65.6%)	123 (34.4%)		212 (10.8%)	144 (67.9%)	68 (32.1%)		50 (2.6%)	6 (12%)	44 (88%)		96 (6.7%)	85 (88.5%)	11 (11.5%)
2017	807 (15.2%)	547 (67.8%)	260 (32.2%)		648 (32.9%)	437 (67.4%)	211 (32.6%)		34 (1.8%)	0 (0%)	34 (100%)		125 (8.7%)	110 (88%)	15 (12%)
2018	1244 (23.4%)	646 (51.9%)	598 (48.1%)		647 (32.8%)	440 (68%)	207 (32%)		403 (21%)	42 (10.4%)	361 (89.6%)		194 (13.6%)	164 (84.5%)	30 (15.5%)
2019	673 (12.7%)	317 (47.1%)	356 (52.9%)		125 (6.3%)	96 (76.8%)	29 (23.2%)		309 (16.1%)	35 (11.3%)	274 (88.7%)		239 (16.7%)	186 (77.8%)	53 (22.2%)
2020	585 (11%)	329 (56.2%)	256 (43.8%)		125 (6.3%)	96 (76.8%)	29 (23.2%)		219 (11.4%)	34 (15.5%)	185 (84.5%)		241 (16.9%)	199 (82.6%)	42 (17.4%)
2021	599 (11.3%)	297 (49.6%)	302 (50.4%)		7 (0.4%)	4 (57.1%)	3 (42.9%)		300 (15.7%)	56 (18.7%)	244 (81.3%)		292 (20.4%)	237 (81.2%)	55 (18.8%)
2022	372 (7%)	187 (50.3%)	185 (49.7%)		0 (0%)	0 (0%)	0 (0%)		175 (9.1%)	30 (17.1%)	145 (82.9%)		197 (13.8%)	157 (79.7%)	40 (20.3%)
Pre/Post COVID comparison
Overall	53.2% pre (2013-2019) vs. 52.3% post (2020-2022) (p=0.54)
UK	69.6% pre vs. 75.8% post (p=0.14)
USA	11.4% pre vs. 17.3% post (p<0.001)
AUS	83.0% pre vs. 81.2% post (p=0.38)
